# Supplementary material for: Peripheral mRNA Expression and Prognostic Significance of Emotional Stress Biomarkers in Metastatic Breast Cancer Patients
Source: Int J Mol Sci. 2022 Nov 15;23(22):14097. doi: 10.3390/ijms232214097 (PMC9694977; doi:10.3390/ijms232214097)
Supplement: Supplementary file 1 [file ijms-23-14097-s001.zip]

Archive with 1 entries (1 files):
- ijms-1954545-Supplementary.pdf
